# Supplementary material for: Evaluation of the Increased Genetic Resolution and Utility for Source Tracking of a Recently Developed Method for Genotyping Cyclospora cayetanensis
Source: Microorganisms. 2024 Apr 24;12(5):848. doi: 10.3390/microorganisms12050848 (PMC11124223; doi:10.3390/microorganisms12050848)
Supplement: Supplementary file 1 [file microorganisms-12-00848-s001.zip]

Archive with 1 entries (1 files):
- microorganisms-2937128-supplementary.pdf
